# Supplementary material for: A Glimpse into the Structural Properties of the Intermediate and Transition State in the Folding of Bromodomain 2 Domain 2 by Φ Value Analysis
Source: Int J Mol Sci. 2021 May 31;22(11):5953. doi: 10.3390/ijms22115953 (PMC8199192; doi:10.3390/ijms22115953)
Supplement: Supplementary file 1 [file ijms-22-05953-s001.zip]

Archive with 1 entries (1 files):
- ijms-1227644-supplementary.pdf
